# Supplementary material for: Herpes Simplex Virus type 1 infects Langerhans cells and the novel epidermal dendritic cell, Epi-cDC2s, via different entry pathways
Source: PLoS Pathog. 2021 Apr 27;17(4):e1009536. doi: 10.1371/journal.ppat.1009536 (PMC8104422; doi:10.1371/journal.ppat.1009536)
Supplement: S1 Data — Each tab of the Excel file contains the data for a separate figure and data are grouped into panels as presented in the figures. (XLSX) [file ppat.1009536.s004.xlsx]

## Sheet: Figure 2
	Figure 2C Percentage of HSV-1 GFP+ cells					Figure 2E HSV-1 GFP gMFI (gated on GFP+ cells)					Figure 2E Percentage of HSV-1 GFP+ cells
	Mock LCs	HSV-1 GFP LCs	Mock Epi-cDC2s	HSV-1 GFP Epi-cDC2s		6h LCs	18h LCs	6h Epi-cDC2s	18h Epi-cDC2s		6h LCs Mock	6h LCs HSV	18h LCs Mock	18h LCs HSV	6h Epi-cDC2s Mock	6h Epi-cDC2s HSV	18h Epi-cDC2s Mock	18h Epi-cDC2s HSV
	0.68	31.7	0.97	58.7		371	731	410	728		0.44	13.9	1.93	52.9	0.72	5.99	2.4	82.1
	0.59	39.2	1.1	56.6		295	381	314	858		0.27	18.9	1.4	47.9	0.15	39.4	2.48	74.3
	0.87	55.3	1.2	85.6		325	383	625	970		1.86	34.7	0.91	47.2	0	59.3	0.5	69.4
	0.73	62.9	1.28	74.5		240	1130	366	1391		0.82	15.4	1.35	53.6	0.44	38.1	1.16	60.6
	1.84	62.5	1.46	76.8
	3.73	46.8	4.86	81.3
	2.08	44.7	3.12	80.5
	0.45	47.7	0.26	69.1
	0.39	46.3	1.19	71.6
	0.39	46.3	1.65	83.8
	0.92	36.8	0.59	73.9
	0.17	21.2	0.78	42.2
	0.6	10.62	0.41	29.2
	0.65	45	0.14	77.8
	0.69	20.32	1.26	33.9
	0.14	37.3	0.62	80.5
	0.1	47.9	0.82	75.5

## Sheet: Figure 3
	Figure 3A Percentage of total ICP27+ cells					Figure 3B Percentage of total gM+ cells
	Mock LCs	HSV-1 GFP LCs	Mock Epi-cDC2s	HSV-1 GFP Epi-cDC2s		Mock LCs	HSV-1 GFP LCs	Mock Epi-cDC2s	HSV-1 GFP Epi-cDC2s
	1.2	14.7	7.47	48.4		0.3	11.04	0	20.78
	0.5	16.2	2	32.1		0	7.49	0	22.13
	4.3	17	6.6	43.7		0.58	33.9	0.53	27.64
	1.92	14.16	5.7	27.9

## Sheet: Figure 4
	Figure 4B Percentage maximum infection US9-GFP					Figure 4B Percentage maximum infection gM					Figure 4C count x104 PFU/million cells
	LC HSV-1	LC HSV-1+acyclovir	Epi-cDC2 HSV-1	Epi-cDC2 HSV-1+acyclovir		LC HSV-1	LC HSV-1+acyclovir	Epi-cDC2 HSV-1	Epi-cDC2 HSV-1+acyclovir		HSV-1 infected LC supernatant	HSV-1 infected Epi-cDC2 supernatant
	100	22.3164	100	30.8219		100	27.1739	100	33.6862		1.182	0.334
	100	21.5649	100	36.6235		100	23.3645	100	42.7474		1.007	0.493
	100	64	100	77.2494							0.784	1.614
	100	51.817	100	14.3648
	100	42.4242	100	67.7043
	100	45.7971	100	67.9907

## Sheet: Figure 5
	Figure 5 HVEM gMFI			Figure 5 Nectin-1 gMFI
	LCs	Epi-cDC2s		LCs	Epi-cDC2s
	341	390		482	263
	664	723		500	559
	847	727		864*	583*
				* Foreskin sample

## Sheet: Figure 6
	Figure 6B Percentage maximum infection bafilomycin A													Figure 6B Percentage maximum infection monensin													Figure 6C ICP4 mRNA percentage maximum infection bafilomycin A					Figure 6C ICP4 mRNA percentage maximum infection monensin
	Baf A concentration (nM)	MDDC				HeLa			Vero					Mon concentration (µM)	MDDC				HeLa			Vero					Baf A concentration (nM)	MDDC				Mon concentration (µM)	MDDC
	0	100	100	100	100	100	100	100	100	100	100	100		0	100	100	100	100	100	100	100	100	100	100	100		0	100	100	100		0	100	100	100
	10	99.1786	94.8718	118.784	97.9381	85.0847	46.6667	36.2776	99.8997	99.799	101.738	99.6982		0.01	85.2156	65.9341	80.1105	96.6127	54.9153	75.6219	60.8833	99.8997	99.196	101.841	99.6982		50	63.346	55.48	47.624		0.1	127.83	66.866	97.34
	25	94.6612	75.8242	93.9227	88.8071	59.774	51.2438	29.9054	99.8997	100.201	98.2618	98.2897		0.05	82.9569	104.762	20.442	76.2887	48.7006	58.209	68.4543	99.5988	99.6985	102.045	99.8994		100	48.6484	10.5287	29.6		1	31.6198	32.1671	26.4841
	50	75.77	66.3004	57.4586	70.3976	61.6949	47.8109	39.1167	100	100	102.147	99.8994		0.1	36.5503	52.7473	13.3702	85.8616	35.4802	59.7015	45.1104	99.6991	99.4975	102.045	99.8994
	100	58.5216	35.7143	53.4807	62.7393	58.7571	52.7363	41.0095	99.7994	99.6985	102.147	100		1	16.2834	13.37	19.558	32.4006	31.1864	41.8905	11.5457	99.0973	99.799	87.3211	96.5795

## Sheet: Figure 7
	Figure 7B Percentage maximum infection HSV-1 GFP					Figure 7C Percentage maximum infection HSV-1 GFP
	LC HSV	LC HSV+baf A	Epi-cDC2 HSV	Epi-cDC2 HSV+baf A		LC HSV	LC HSV+⍺-Lang	Epi-cDC2 HSV	Epi-cDC2 HSV+⍺-Lang
	100	52.3067	100	98.4515		100	75.8223	100	102.556
	100	47.4855	100	100		100	54.3069	100	118.252
	100	20.8387	100	70.2107		100	65.7438	100	100.129
	100	70.5882	100	84.0426		100	58.7514	100	94.6801
	100	45.2	100	63.8		100	56.7285	100	107.967
	100	59.6255	100	88.345
	100	49.8625	100	75.9922

## Sheet: Figure 8
	Figure 8A Percentage maximum uptake HSV-1 GFP mβCD								Figure 8B Percentage maximum uptake HSV-1 GFP cyto D								Figure 8C Percentage maximum uptake HSV-1 GFP lat A					Figure 8E Percentage maximum uptake HSV-1 GFP
	mβCD concentration (mM)	MDDC							cyto D concentration (µM)	MDDC							lat A concentration (µM)	MDDC				Epi-cDC2 HSV	Epi-cDC2 HSV+mBCD	Epi-cDC2 HSV+cyto D	Epi-cDC2 HSV+lat A
	0	100	100	100	100	100	100		0	100	100	100	100	100	100		0	100	100	100		100		19.466
	0.1	89.4144	72.1519	65.7505	62.6866	67.7157	112.29		0.2	88.7387	54.3671	66.1734	54.7264	73.6041	107.263		0.1	92.7185	50.7263	82.1818		100	54.3569	0.069156
	1	65.991	77.2152	91.649	61.194	51.4721	88.8268		2	71.3964	98.7342	69.6617	62.1891	61.2589	62.5698		1	8.34952	10.7821	11.7273		100	56.9641		78.3153
	2.5	56.7568	72.1519	36.0465	49.1045	34.0102	60.3352		20	65.3153	75.3165	55.2854	41.3433	37.665	55.6425		10	5.82524	10.5587	15.3273		100	14.475	41.896	14.4241
																						100		61.0016	70.8539
																						100			9.81982
																						100	52.1143	55.3143	59.0857

## Sheet: Figure 9
	Figure 9B Percentage of LCs														Figure 9C Percentage of Epi-cDC2s
		Mock				HSV1 GFP+				Bystander (HSV-1 GFP-)						Mock				HSV1 GFP+				Bystander (HSV-1 GFP-)
	Live Casp3-	61.2	60.4	59.5	63.5	46.9	28	35.8	26.1	37.5	49	40	54.3		Live Casp3-	95.8	69	91.5	69.4	43	8.33	35	29.4	38.9	25	30.2	26.1
	Live Casp3+	24.4	28.8	25.3	20.1	16.7	14.6	5.1	12.5	39.6	38.6	36.9	26.5		Live Casp3+	2.72	10.3	4.42	12.5	7	16.7	12	8.82	58.3	56.2	52.9	56.5
	Dead Casp3+	12.1	7.48	10.7	7.83	24.4	42.3	36.9	19.5	19	11.3	15.8	10.7		Dead Casp3+	0.64	5.17	1.46	6.94	32.5	29.2	41.5	16.7	0	6.25	12	13
	Dead Casp3-	2.3	3.21	5.29	8.92	12.1	12.4	17.9	32.3	4	1.1	6.9	8.8		Dead Casp3-	0.8	15.5	2.55	11.1	17.5	45.8	12	44.1	2.78	12.5	4.96	4.35

## Sheet: S2 Figure
	S2A Figure Percentage of live MDDCs bafilomycin A				S2B Figure Percentage of live cells in bafilomycin A
	Baf A concentration (nM)	Mock	HSV-1			LCs						Epi-cDC2s
	0	59.3	70.5		Mock	65	50.6	76.8	51.8	25	20.5	78.5	87.6	90.4	96.3	59	67
	10	63.6	63.6		HSV-1	75.5	60.2	81.3	46.5	29.5	23.6	90.6	84	92.6	94.1	62.6	68.4
	25	71.88	63.5		HSV-1+Baf A	77.1	67.5	83.7	53.2	36.7	31.5	78.6	82	92.1	93.4	63.5	70.1
	50	56.04	65.76
	100	54.7	62.85

## Sheet: S3 Figure
	S3 Figure Percentage of HSV-1 GFP+										S3 Figure Percentage of Bystanders (HSV-1 GFP-)
		LCs				Epi-cDC2s						LCs				Epi-cDC2s
	Live Casp3-	44	28	35.8	26.1	37.8	8.33	35	29.4		Live Casp3-	37.5	49	40	54.3	38.9	25	30.2	26.1
	Live Casp3+	13.6	14.6	5.12	12.5	5.97	16.7	12	8.82		Live Casp3+	39.6	38.6	36.9	26.5	58.3	56.2	52.9	56.5
	Dead Casp3+	25.8	42.3	36.9	19.5	29.9	29.2	41.5	16.7		Dead Casp3+	19	11.3	15.8	10.7	0	6.25	12	13
	Dead Casp3-	16.6	12.4	17.9	32.3	25.9	45.8	12	44.1		Dead Casp3-	4	1.09	6.9	8.75	2.78	12.5	4.96	4.35
